# Supplementary material for: Comparative Genomic and Phylogenomic Analyses Reveal a Conserved Core Genome Shared by Estuarine and Oceanic Cyanopodoviruses
Source: PLoS One. 2015 Nov 16;10(11):e0142962. doi: 10.1371/journal.pone.0142962 (PMC4646655; doi:10.1371/journal.pone.0142962)
Supplement: S1 File — (XLSX) [file pone.0142962.s001.xlsx]

## Sheet: Sheet1
S1 File. All the COGs identified based on the 20 cyanopodovirus genomes analyzed in this study.
Cyano_T7_GC #	Function	P-RSP2	P-SSP11	P-SSP5	P-SSP10	P-HP1	P-RSP5	P-SSP2	P-SSP3	P-SSP7	P-GSP1	S-RIP1	S-RIP2	S-CBP1	S-CBP3	S-CBP4	P-SSP9	P60	S-CBP42	Syn5	S-CBP2
Cyano_T7_GC0001			gp4	gp8	gp33	gp56
Cyano_T7_GC0002			gp5	gp9	gp34	gp57
Cyano_T7_GC0003			gp6	gp10	gp35	gp58, gp59													gp36		gp5
Cyano_T7_GC0004			gp7	gp11	gp36	gp60
Cyano_T7_GC0005			gp9	gp13	gp37
Cyano_T7_GC0006			gp11	gp15	gp39
Cyano_T7_GC0007	high-light inducible protein		gp40.5	gp44	gp14	gp35	gp8	gp44	gp29	gp26	gp48	gp53	gp21	gp27	gp44	gp25	gp38.5		gp20
Cyano_T7_GC0008																	gp29
Cyano_T7_GC0009				gp16			gp49
Cyano_T7_GC0010	transaldolase family protein		gp14	gp19	gp43	gp2	gp50	gp12	gp1, gp56	gp54	gp19
Cyano_T7_GC0011										gp53
Cyano_T7_GC0012	photosystem II reaction center protein PsbA/D1		gp40	gp43	gp13	gp34	gp9	gp46	gp27	gp27	gp47	gp58	gp18	gp28	gp45	gp27
Cyano_T7_GC0013								gp47	gp26	gp28
Cyano_T7_GC0014	capsid protein	gp32	gp36	gp38	gp8	gp29	gp5	gp48	gp25	gp29	gp46	gp1	gp16	gp30	gp47	gp28	gp37	gp28	gp5	gp39	gp34
Cyano_T7_GC0015	tail tubular protein B	gp29-30	gp33-34	gp36	gp6	gp27	gp1	gp51	gp22	gp31	gp44	gp3	gp14	gp33	gp49	gp32	gp35	gp30	gp7	gp41	gp36
Cyano_T7_GC0016			gp31	gp34	gp4	gp24		gp54	gp19	gp33	gp42	gp4	gp12	gp34	gp50	gp33	gp33	gp32	gp9	gp43	gp38
Cyano_T7_GC0017			gp12	gp17	gp41
Cyano_T7_GC0018	lysozyme domain containing/structural protein									gp34
Cyano_T7_GC0019	tail fiber	gp25, gp22	gp25	gp31	gp1, gp52	gp16, gp14	gp64, gp63	gp57, gp58	gp16, gp13	gp36	gp38, gp35	gp9, gp11	gp9	gp37	gp53, gp54	gp36, gp37	gp30, gp28	gp35	gp12, gp22	gp46	gp41
Cyano_T7_GC0020									gp14	gp40
Cyano_T7_GC0021			gp21	gp27	gp50	gp10	gp61		gp11	gp42	gp33	gp13	gp2, gp57				gp24
Cyano_T7_GC0022				gp24
Cyano_T7_GC0023		gp17				gp8		gp3	gp9	gp44	gp31	gp15	gp55				gp22
Cyano_T7_GC0024		gp12, gp18	gp18, gp19	gp23, gp25	gp47, gp48	gp6, gp7	gp58, gp59	gp4, gp5	gp8	gp45	gp30	gp16	gp4, gp54				gp19, gp21
Cyano_T7_GC0025										gp46
Cyano_T7_GC0026	possible endonuclease	gp10	gp15	gp20	gp44	gp3		gp8	gp5	gp49	gp25	gp19	gp51				gp16			gp51
Cyano_T7_GC0027			gp23	gp29		gp11
Cyano_T7_GC0028		gp4						gp15	gp54	gp1	gp17
Cyano_T7_GC0029			gp8	gp12		gp63				gp2
Cyano_T7_GC0030										gp3
Cyano_T7_GC0031												gp50
Cyano_T7_GC0032										gp4
Cyano_T7_GC0033			gp24	gp30		gp12
Cyano_T7_GC0034			gp2	gp6	gp31	gp53	gp30	gp23	gp47	gp8	gp12	gp33	gp39	gp10	gp24	gp8
Cyano_T7_GC0035								gp24	gp46	gp9			gp38		gp25
Cyano_T7_GC0036	lysozyme domain-containing/structural protein		gp28-29-30	gp33	gp3
Cyano_T7_GC0037	RNA polymerase		gp54	gp4	gp29	gp51	gp28	gp29	gp42	gp13	gp11	gp35	gp37	gp13	gp28	gp10	gp6	gp7	gp42	gp15	gp14
Cyano_T7_GC0038												gp27
Cyano_T7_GC0039												gp26
Cyano_T7_GC0040	ssDNA binding protein	gp47	gp53	gp3	gp28	gp50	gp26	gp30	gp41	gp14	gp10	gp37	gp36	gp14	gp29	gp11	gp1	gp10	gp46	gp21	gp16
Cyano_T7_GC0041			gp37	gp39	gp9	gp30	gp33
Cyano_T7_GC0042	primase/helicase	gp45	gp51	gp56	gp25	gp48	gp24	gp32	gp39	gp16	gp8	gp40	gp32	gp16	gp33	gp14	gp50	gp14	gp49	gp24	gp20
Cyano_T7_GC0043	thymidylate synthase											gp24	gp48	gp50	gp13	gp48		gp50		gp61
Cyano_T7_GC0044												gp21
Cyano_T7_GC0045				gp40	gp10	gp31
Cyano_T7_GC0046	exonuclease	gp42	gp49	gp53	gp23	gp44	gp22	gp35	gp37	gp19	gp6	gp44	gp29	gp18	gp35	gp16	gp47	gp18	gp53	gp29	gp23
Cyano_T7_GC0047			gp38	gp41	gp11	gp32
Cyano_T7_GC0048			gp43	gp47	gp17	gp38
Cyano_T7_GC0049													gp45		gp19	gp3
Cyano_T7_GC0050				gp55		gp47						gp41	gp31
Cyano_T7_GC0051											gp1
Cyano_T7_GC0052											gp5
Cyano_T7_GC0053											gp13
Cyano_T7_GC0054								gp19	gp51		gp14
Cyano_T7_GC0055											gp15
Cyano_T7_GC0056											gp16
Cyano_T7_GC0057										gp50
Cyano_T7_GC0058											gp22
Cyano_T7_GC0059											gp23
Cyano_T7_GC0060											gp24
Cyano_T7_GC0061											gp27
Cyano_T7_GC0062	DNA maturase beta subunit	gp9	gp13	gp18	gp42	gp1	gp51	gp10	gp3	gp51	gp21	gp23	gp49	gp49	gp12	gp47	gp14	gp49	gp25	gp60	gp51
Cyano_T7_GC0063	gp47	gp11	gp17	gp22	gp46	gp5	gp56	gp6	gp7	gp47	gp26	gp18	gp53	gp42	gp7	gp42	gp18	gp40	gp17	gp49	gp47
Cyano_T7_GC0064																	gp11
Cyano_T7_GC0065																	gp8
Cyano_T7_GC0066											gp37
Cyano_T7_GC0067	lysozyme domain containing/structural protein										gp40
Cyano_T7_GC0068											gp41
Cyano_T7_GC0069											gp51
Cyano_T7_GC0070								gp1
Cyano_T7_GC0071								gp9	gp4
Cyano_T7_GC0072								gp13
Cyano_T7_GC0073								gp16	gp53
Cyano_T7_GC0074								gp17
Cyano_T7_GC0075					gp27			gp18	gp52
Cyano_T7_GC0076								gp20	gp50
Cyano_T7_GC0077								gp22	gp48
Cyano_T7_GC0078								gp25	gp45
Cyano_T7_GC0079								gp33
Cyano_T7_GC0080																	gp26
Cyano_T7_GC0081			gp10	gp14	gp38		gp41	gp14	gp55		gp18	gp29, gp30	gp46		gp18
Cyano_T7_GC0082								gp49	gp24
Cyano_T7_GC0083							gp32	gp52	gp21
Cyano_T7_GC0084	lysozyme domain-containing/structural protein							gp55	gp18
Cyano_T7_GC0085	transcriptional regulator, MarR family protein							gp26	gp44	gp11				gp11	gp26		gp4				gp11
Cyano_T7_GC0086		gp20						gp59	gp12
Cyano_T7_GC0087									gp15
Cyano_T7_GC0088							gp3
Cyano_T7_GC0089							gp4
Cyano_T7_GC0090							gp6
Cyano_T7_GC0091							gp10
Cyano_T7_GC0092							gp12
Cyano_T7_GC0093							gp14
Cyano_T7_GC0094							gp15
Cyano_T7_GC0095							gp16
Cyano_T7_GC0096	internal core protein	gp26	gp26-27	gp32	gp2	gp19	gp65	gp56	gp17	gp35	gp39	gp7-8	gp10	gp36	gp52	gp35	gp31	gp34	gp11	gp45	gp40
Cyano_T7_GC0097							gp27
Cyano_T7_GC0098							gp29
Cyano_T7_GC0099							gp31
Cyano_T7_GC0100							gp34
Cyano_T7_GC0101							gp35
Cyano_T7_GC0102							gp36
Cyano_T7_GC0103							gp37
Cyano_T7_GC0104							gp38
Cyano_T7_GC0105							gp39
Cyano_T7_GC0106							gp40
Cyano_T7_GC0107							gp42
Cyano_T7_GC0108							gp43
Cyano_T7_GC0109							gp44
Cyano_T7_GC0110							gp45
Cyano_T7_GC0111							gp46
Cyano_T7_GC0112							gp47
Cyano_T7_GC0113					gp40	gp65	gp48
Cyano_T7_GC0114													gp42		gp20	gp4
Cyano_T7_GC0115							gp52
Cyano_T7_GC0116							gp53
Cyano_T7_GC0117							gp54
Cyano_T7_GC0118							gp55
Cyano_T7_GC0119							gp57
Cyano_T7_GC0120	phage-related integrase							gp27	gp43	gp12				gp12	gp27		gp3		gp44	gp17	gp12
Cyano_T7_GC0121	lysozyme domain-containing/structural protein						gp66
Cyano_T7_GC0122							gp67
Cyano_T7_GC0123														gp1					gp33
Cyano_T7_GC0124														gp2	gp17						gp4
Cyano_T7_GC0125														gp3
Cyano_T7_GC0126														gp4
Cyano_T7_GC0127	capsid assembly protein	gp33	gp41	gp45	gp15	gp36	gp11	gp43	gp30	gp25	gp49	gp52	gp22	gp26	gp43	gp24	gp38	gp27	gp4	gp38	gp33
Cyano_T7_GC0128														gp6
Cyano_T7_GC0129														gp7	gp21	gp5
Cyano_T7_GC0130														gp8
Cyano_T7_GC0131	internal core protein/structural protein																gp32	gp33	gp10	gp44
Cyano_T7_GC0132														gp24
Cyano_T7_GC0133														gp31		gp30
Cyano_T7_GC0134	lysozyme domain-containing/structural protein													gp35	gp51
Cyano_T7_GC0135														gp39	gp4	gp39		gp39	gp16		gp46
Cyano_T7_GC0136	lytic enzyme													gp40	gp5	gp40					gp44
Cyano_T7_GC0137	endonuclease	gp46	gp52	gp2	gp26	gp49	gp25	gp31	gp40	gp15	gp9	gp38	gp34	gp15	gp30	gp12	gp52	gp12	gp47	gp22	gp17
Cyano_T7_GC0138														gp44	gp9	gp44
Cyano_T7_GC0139														gp45
Cyano_T7_GC0140														gp46
Cyano_T7_GC0141														gp47
Cyano_T7_GC0142														gp48				gp36
Cyano_T7_GC0143	ribonucleotide reductase alpha subunit (nrdA)	gp40	gp46	gp50	gp20	gp41	gp19	gp38	gp35	gp20	gp4	gp47	gp27	gp21	gp38	gp19	gp44			gp33
Cyano_T7_GC0144															gp2
Cyano_T7_GC0145															gp10
Cyano_T7_GC0146															gp11
Cyano_T7_GC0147															gp15
Cyano_T7_GC0148													gp43		gp16
Cyano_T7_GC0149																	gp53
Cyano_T7_GC0150		gp43										gp36					gp48
Cyano_T7_GC0151															gp22	gp6
Cyano_T7_GC0152															gp23
Cyano_T7_GC0153															gp31
Cyano_T7_GC0154	tail tubular protein A	gp31	gp35	gp37	gp7	gp28	gp2	gp50	gp23	gp30	gp45	gp2	gp15	gp32	gp48	gp31	gp36	gp29	gp6	gp40	gp35
Cyano_T7_GC0155															gp41
Cyano_T7_GC0156																gp1
Cyano_T7_GC0157																gp2
Cyano_T7_GC0158																gp7
Cyano_T7_GC0159																gp9
Cyano_T7_GC0160																gp22
Cyano_T7_GC0161																gp29
Cyano_T7_GC0162	lysozyme domain-containing/structural protein															gp34
Cyano_T7_GC0163																gp45
Cyano_T7_GC0164												gp22				gp46
Cyano_T7_GC0165										gp5
Cyano_T7_GC0166								gp21	gp49	gp6
Cyano_T7_GC0167										gp7
Cyano_T7_GC0168										gp10
Cyano_T7_GC0169	tail-related protein												gp6
Cyano_T7_GC0170	DNA polymerase	gp44	gp50	gp54	gp24	gp46	gp23	gp34	gp38	gp17	gp7	gp43	gp30	gp17	gp34	gp15	gp49	gp16	gp51	gp27	gp22
Cyano_T7_GC0171										gp18								gp17		gp28
Cyano_T7_GC0172	ribonucleotide reductase beta subunit (nrdB)	gp39	gp45	gp49	gp19	gp40	gp18	gp39	gp34	gp21	gp2, gp3, gp53	gp48	gp26	gp22	gp39	gp20	gp43			gp34
Cyano_T7_GC0173	gp22	gp37	gp44	gp48	gp18	gp39	gp17	gp40	gp33	gp22	gp52	gp49	gp25	gp23	gp40	gp21	gp42	gp24	gp2	gp35	gp29
Cyano_T7_GC0174								gp41	gp32	gp23
Cyano_T7_GC0175	head-to-tail connector	gp35	gp42	gp46	gp16	gp37	gp13	gp42	gp31	gp24	gp50	gp51	gp23	gp25	gp42	gp23	gp40	gp26	gp3	gp37	gp32
Cyano_T7_GC0176																	gp41
Cyano_T7_GC0177	tail-related protein												gp7
Cyano_T7_GC0178			gp32	gp35	gp5	gp26	gp68	gp53	gp20	gp32	gp43						gp34	gp31	gp8	gp42	gp37
Cyano_T7_GC0179		gp21									gp34		gp8		gp1
Cyano_T7_GC0180		gp16	gp20	gp26	gp49	gp9	gp60	gp2	gp10	gp43	gp32	gp14	gp1, gp56				gp23
Cyano_T7_GC0181			gp16	gp21	gp45	gp4		gp7	gp6	gp48			gp52	gp43	gp8	gp43	gp17	gp41	gp18	gp50	gp48
Cyano_T7_GC0182																	gp7
Cyano_T7_GC0183																	gp9
Cyano_T7_GC0184	putative DNA primase TraC3																gp10
Cyano_T7_GC0185																	gp12	gp51	gp29	gp1
Cyano_T7_GC0186																	gp13
Cyano_T7_GC0187	structural protein																gp15			gp58
Cyano_T7_GC0188																	gp20
Cyano_T7_GC0189																	gp25
Cyano_T7_GC0190																	gp27
Cyano_T7_GC0191																	gp39
Cyano_T7_GC0192			gp48	gp52	gp22	gp43	gp21	gp37	gp36						gp36		gp46	gp21	gp55	gp31	gp25
Cyano_T7_GC0193																	gp51	gp13	gp48	gp23
Cyano_T7_GC0194													gp3
Cyano_T7_GC0195		gp23				gp15					gp36		gp5
Cyano_T7_GC0196													gp50
Cyano_T7_GC0197						gp13
Cyano_T7_GC0198						gp17
Cyano_T7_GC0199						gp18
Cyano_T7_GC0200						gp20
Cyano_T7_GC0201						gp21
Cyano_T7_GC0202						gp22
Cyano_T7_GC0203	lysozyme domain containing/structural protein					gp23
Cyano_T7_GC0204						gp25
Cyano_T7_GC0205				gp1
Cyano_T7_GC0206			gp1	gp5	gp30	gp52
Cyano_T7_GC0207						gp45
Cyano_T7_GC0208			gp3	gp7	gp32	gp55
Cyano_T7_GC0209													gp17
Cyano_T7_GC0210						gp54
Cyano_T7_GC0211													gp24
Cyano_T7_GC0212								gp36						gp19		gp17
Cyano_T7_GC0213														gp9
Cyano_T7_GC0214						gp61
Cyano_T7_GC0215						gp62
Cyano_T7_GC0216						gp66
Cyano_T7_GC0217													gp35
Cyano_T7_GC0218	lysozyme domain containing/structural protein												gp11
Cyano_T7_GC0219													gp41
Cyano_T7_GC0220													gp44
Cyano_T7_GC0221													gp47
Cyano_T7_GC0222								gp11	gp2	gp52	gp20			gp51	gp14	gp49		gp46	gp24
Cyano_T7_GC0223										gp37, gp38, gp39, gp41
Cyano_T7_GC0224												gp5
Cyano_T7_GC0225	lysozyme domain containing/structural protein											gp6
Cyano_T7_GC0226												gp10
Cyano_T7_GC0227			gp22	gp28	gp51		gp62					gp12		gp38	gp3	gp38					gp43
Cyano_T7_GC0228												gp17		gp41	gp6	gp41		gp38	gp15	gp47
Cyano_T7_GC0229												gp20
Cyano_T7_GC0230												gp25
Cyano_T7_GC0231												gp28
Cyano_T7_GC0232						gp64						gp31		gp5
Cyano_T7_GC0233												gp39	gp33		gp32	gp13
Cyano_T7_GC0234												gp42
Cyano_T7_GC0235	MazG nucleotide pyrophosphohydrolase	gp41	gp47	gp51	gp21	gp42	gp20					gp46	gp28	gp20	gp37	gp18	gp45	gp22	gp56	gp32	gp26
Cyano_T7_GC0236											gp29	gp54	gp20
Cyano_T7_GC0237												gp56
Cyano_T7_GC0238		gp1, gp48	gp39	gp42	gp12	gp33	gp7	gp45	gp28		gp28	gp55, gp57	gp19	gp29	gp46	gp26
Cyano_T7_GC0239																	gp2
Cyano_T7_GC0240																	gp5		gp43	gp16	gp9
Cyano_T7_GC0241																					gp1
Cyano_T7_GC0242																					gp2
Cyano_T7_GC0243																					gp3
Cyano_T7_GC0244																					gp6
Cyano_T7_GC0245																					gp7
Cyano_T7_GC0246																					gp8
Cyano_T7_GC0247																					gp10
Cyano_T7_GC0248																					gp13
Cyano_T7_GC0249																					gp15
Cyano_T7_GC0250																					gp18
Cyano_T7_GC0251																					gp19
Cyano_T7_GC0252																					gp21
Cyano_T7_GC0253																					gp24
Cyano_T7_GC0254																					gp27
Cyano_T7_GC0255	ribonucleotide reductase (nrdJ)																	gp23	gp57		gp28
Cyano_T7_GC0256																					gp30
Cyano_T7_GC0257																					gp31
Cyano_T7_GC0258	lysozyme domain-containing/structural protein																				gp39
Cyano_T7_GC0259																					gp42
Cyano_T7_GC0260																					gp45
Cyano_T7_GC0261																					gp49
Cyano_T7_GC0262																		gp47	gp23		gp50
Cyano_T7_GC0263																					gp52
Cyano_T7_GC0264																			gp1
Cyano_T7_GC0265																			gp13
Cyano_T7_GC0266	lytic enzyme																	gp37	gp14
Cyano_T7_GC0267																			gp19
Cyano_T7_GC0268																			gp21
Cyano_T7_GC0269																			gp26
Cyano_T7_GC0270																			gp27
Cyano_T7_GC0271																			gp28
Cyano_T7_GC0272																			gp30
Cyano_T7_GC0273																			gp31
Cyano_T7_GC0274																			gp32
Cyano_T7_GC0275																			gp34
Cyano_T7_GC0276																			gp35	gp6
Cyano_T7_GC0277																			gp37
Cyano_T7_GC0278																			gp38
Cyano_T7_GC0279																			gp39
Cyano_T7_GC0280																		gp6	gp40	gp14
Cyano_T7_GC0281																			gp41
Cyano_T7_GC0282																			gp45
Cyano_T7_GC0283																		gp15	gp50	gp25
Cyano_T7_GC0284																			gp52
Cyano_T7_GC0285																		gp19	gp54
Cyano_T7_GC0286																		gp1
Cyano_T7_GC0287																		gp2
Cyano_T7_GC0288																		gp3
Cyano_T7_GC0289																		gp4
Cyano_T7_GC0290																		gp5		gp13
Cyano_T7_GC0291																		gp8
Cyano_T7_GC0292																		gp9
Cyano_T7_GC0293																		gp11
Cyano_T7_GC0294																		gp20		gp30
Cyano_T7_GC0295																		gp25
Cyano_T7_GC0296																		gp42
Cyano_T7_GC0297																		gp43
Cyano_T7_GC0298																		gp44
Cyano_T7_GC0299																		gp45
Cyano_T7_GC0300	triple helix repeat-containing collagen																	gp48
Cyano_T7_GC0301																		gp52
Cyano_T7_GC0302																		gp53
Cyano_T7_GC0303																		gp54
Cyano_T7_GC0304																		gp55
Cyano_T7_GC0305																				gp2
Cyano_T7_GC0306																				gp3
Cyano_T7_GC0307																				gp4
Cyano_T7_GC0308																				gp5
Cyano_T7_GC0309																				gp7
Cyano_T7_GC0310																				gp8
Cyano_T7_GC0311																				gp9
Cyano_T7_GC0312																				gp10
Cyano_T7_GC0313																				gp11
Cyano_T7_GC0314																				gp12
Cyano_T7_GC0315																				gp18
Cyano_T7_GC0316																				gp19
Cyano_T7_GC0317																				gp20
Cyano_T7_GC0318																				gp26
Cyano_T7_GC0319																				gp36
Cyano_T7_GC0320																				gp48
Cyano_T7_GC0321																				gp52
Cyano_T7_GC0322	structural protein																			gp53
Cyano_T7_GC0323	structural protein																			gp54
Cyano_T7_GC0324																				gp55
Cyano_T7_GC0325																				gp56
Cyano_T7_GC0326																				gp57
Cyano_T7_GC0327																				gp59
Cyano_T7_GC0328												gp32	gp40
Cyano_T7_GC0329												gp34
Cyano_T7_GC0330												gp45
Cyano_T7_GC0331													gp13
Cyano_T7_GC0332		gp2
Cyano_T7_GC0333		gp3
Cyano_T7_GC0334		gp5
Cyano_T7_GC0335		gp6
Cyano_T7_GC0336		gp7
Cyano_T7_GC0337		gp8
Cyano_T7_GC0338		gp13
Cyano_T7_GC0339		gp14
Cyano_T7_GC0340		gp15
Cyano_T7_GC0341		gp19
Cyano_T7_GC0342		gp24
Cyano_T7_GC0343	lysozyme domain containing/structural protein	gp27
Cyano_T7_GC0344		gp28
Cyano_T7_GC0345		gp34
Cyano_T7_GC0346		gp36
Cyano_T7_GC0347		gp38
Cyano_T7_GC0348												gp59
Cyano_T7_GC0349												gp60
